# Supplementary material for: Coriandrum sativum L.—Effect of Multiple Drying Techniques on Volatile and Sensory Profile
Source: Foods. 2021 Feb 12;10(2):403. doi: 10.3390/foods10020403 (PMC7918196; doi:10.3390/foods10020403)
Supplement: Supplementary file 1 [file foods-10-00403-s001.zip]

Archive with 3 entries (3 files):
- Lexicon for sensory descriptive analysis.pdf
- Link to analyses raw datafiles.pdf
- Unknown volatile compounds mass spectra.pdf
